# Supplementary material for: Cell-Free DNA Tumor Fraction in the Aqueous Humor Is Associated With Therapeutic Response in Retinoblastoma Patients
Source: Transl Vis Sci Technol. 2020 Sep 30;9(10):30. doi: 10.1167/tvst.9.10.30 (PMC7533735; doi:10.1167/tvst.9.10.30)
Supplement: Supplement 1 [file tvst-9-10-30_s001.xlsx]

## Sheet: Sheet1
Case	Sample #	Reads Processed	Aligned %	Reads that Failed to Align	Failed %	Total # Reads used for SCNA Profile (5k)
24	1	4771849	0.574	1495570	0.3134	2555443
24	2	6159631	0.4604	2746219	44.58%	2836125
24	3	5213139	0.6492	1166399	0.2237	2975645
6	1	743702	0.7057	112978	0.1519	524827
6	2	572157	0.0095	565958	0.989166	5416
6	3	1984996	0.1808	1544828	0.7783	332975
6	4	249776	0.0244	242381	0.970393	6090
6	5	1618530	0.4	914977	0.57	590101
6	6	38859541	0.7996	2105356	0.0541786	31072305
6	7	3271565	0.5577	1072407	0.327796	1824398
20	1	5110313	0.4833	2088014	0.4086	1992050
20	2	7777582	0.4156	3631377	0.4669	2643808
20	3	3562146	0.1844	2754514	0.7733	395053
22	1	17748137	0.72	1197208	0.0675	12219730
22	2	8346867	0.7304	528885	0.0634	5878131
22	3	6542800	0.1611	5192733	0.7937	776223
22	4	13565299	0.6309	2010124	0.1482	7577449
22	5	6376790	0.6995	831592	0.1304	3875055
8	1	15732353	0.3385	8898527	0.5656	2690907
8	2	4119182	0.2154	2992699	0.7265	756798
8	3	4491381	0.0175	4382814	0.9758	62094
19	1	4641480	0.2968	3007853	0.648	1253791
19	2	5258813	0.5646	1713093	0.3258	2772477
19	3	3289331	0.1578	2663979	0.8099	447956
35	1	1833950	0.7817	153617	0.0838	1400888
35	2	1873068	0.7315	272381	0.1454	1337038
35	3	1473435	0.4354	723179	0.4908	624748
16	1	1343447	0.2042	1012220	0.7534	245076
16	2	756364	0.4383	363031	0.48	299241
16	3	2047702	0.1812	1588839	0.7759	330526
12	1	6299099	0.7425	583471	0.0926	4511406
12	2	383849	0.6196	81733	0.2129	228587
12	3	718758	0.4127	352775	0.4908	286773
13	1	2544563	0.758	175846	0.0691	1884743
13	2	1945804	0.7371	189695	0.0975	1400408
13	3	3166507	0.8245	131400	0.0415	2547928
13	4	2549754	0.737	367739	0.1442	1796371
15	1	5009976	0.6371	1211222	0.2418	2912330
15	2	4633382	0.6753	902666	0.1948	2794785
15	3	1023257	0.6255	229920	0.2247	616409
15	4	3332443	0.6668	547819	0.1644	2132911
37	1	2744959	0.0288	2647283	0.9644	70078
37	2	3542170	0.0561	3305278	0.9331	185166
37	3	2999563	0.5335	1141635	0.3806	1436614
28	1	3023165	0.7237	400121	0.1324	2053475
28	2	3455235	0.7398	466224	0.1349	2352117
28	3	2491863	0.5907	709419	0.2847	1184169
28	4	4924048	0.8072	200109	0.0406	3899488
38	1	2984032	0.3729	1650362	0.5531	1054444
38	2	3208068	0.412	1623034	0.5059	1263118
38	3	1128138	0.4275	560256	0.4966	469025
40	1	2209923	0.3891	1167379	0.5282	577087
40	2	1818665	0.1166	1557836	0.8566	195158
40	3	935853	0.0135	920485	0.9836	12299
40	4	5747363	6.95%	5270921	91.71%	363823
40	5	1641910	18.41%	1283221	78.15%	284247
40	6	1411929	16.18%	1138287	80.62%	214450
41	1	2150900	0.7729	170484	0.0793	1626570
41	2	2511533	0.5263	920176	0.3664	1256639
41	3	9181698	66.85%	1857310	20.23%	5524083
41	4	4029169	0.7874	307940	0.0764	3081732
41	5	1966651	0.7713	187660	0.0954	1370267
42	1	2812072	0.8126	139567	0.0496	2150811
42	2	1996359	0.2951	1292500	0.6474	554400
42	3	2885651	0.6172	796547	0.276	1698253
42	4	1354855	75.80%	147752	10.91%	992989
42	5	910404	75.95%	100370	11.02%	666820
42	6	1496630	82.12%	57275	3.83%	1194072
43	1	13842944	79.70%	721057	5.21%	10736116
43	2	2449317	0.8001	114280	0.0467	1894254
43	3	3530	0.468	1592	0.451	1607
44	1	1175501	27.99%	790719	67.27%	296281
44	2	1288396	13.06%	1092675	84.81%	152939
44	3	890057	47.54%	397669	44.68%	391090
33	1	6119556	0.9662	4625110	0.755792	2145962
33	2	2320057	0.816	98272	0.0424	1802096
33	3	3189944	0.7884	168412	0.0528	2433548
33	4	1229496	80.13%	63101	5.13%	953069
