# Supplementary material for: Cell-Free DNA Tumor Fraction in the Aqueous Humor Is Associated With Therapeutic Response in Retinoblastoma Patients
Source: Transl Vis Sci Technol. 2020 Sep 30;9(10):30. doi: 10.1167/tvst.9.10.30 (PMC7533735; doi:10.1167/tvst.9.10.30)
Supplement: Supplement 2 [file tvst-9-10-30_s002.xlsx]

## Sheet: Sheet1
Case	Sex	Age at Diagnosis (Months)	Later-ality	IIRC Group	TNM Stage	Req'd ENUC?	Follow-up (mos)
16	M	9	B	E	cT3b	no	34
19	F	26	B	D	cT2b	no	43
20	F	2	B	D	cT2b	no	49
24	F	10	U	D	cT2b	no	55
38	M	13	B	E	cT3c	no	15
44	F	4	B	D	cT2b	no	7
